# Supplementary material for: Immunoregulatory Actions of Epithelial Cell PPAR γ at the Colonic Mucosa of Mice with Experimental Inflammatory Bowel Disease
Source: PLoS One. 2010 Apr 20;5(4):e10215. doi: 10.1371/journal.pone.0010215 (PMC2857885; doi:10.1371/journal.pone.0010215)
Supplement: Table S1 — KEGG pathways modulated on day 7 of DSS challenge in VC- mice. A total of 877 genes, transcriptionally affected on day 7 of VC- (but not VC+) mice, were subjected to hypergeometric testing and revealed enrichment (over-representation) of six KEGG pathways. The first and last columns correspond to the KEGG identifier and name of the pathway, respectively. The second and third columns (Pvalue, OddsRatio) report that there is good association between DSS challenge and the KEGG pathway in VC- mice. The ExpCount records the expected number of genes in the selected gene list to be found at the KEGG pathway, which is exceeded by the actual Count (fifth column). Sixth column (Size) corresponds to the total number of genes in the pathway. (0.01 MB XLS) [file pone.0010215.s008.xls]

## Sheet: Sheet1
Gene to KEGG test for over-representation
KEGGID	Pvalue	OddsRatio	ExpCount	Count	Size	Term
04142	0	4.129	6	21	113	Lysosome
03030	0	8.224	2	11	35	DNA replication
00520	0	6.164	2	11	43	Amino sugar and nucleotide sugar metabolism
00240	0	3.744	5	15	87	Pyrimidine metabolism
04115	0	4.219	3	12	63	p53 signaling pathway
01100	0	1.556	54	79	1012	Metabolic pathways
