# Supplementary material for: Immunoregulatory Actions of Epithelial Cell PPAR γ at the Colonic Mucosa of Mice with Experimental Inflammatory Bowel Disease
Source: PLoS One. 2010 Apr 20;5(4):e10215. doi: 10.1371/journal.pone.0010215 (PMC2857885; doi:10.1371/journal.pone.0010215)
Supplement: Table S2 — Lysosomal genes differentially expressed on day 7 of DSS challenge in VC- mice. Log fold-change in gene expression on day 7 after DSS challenge in VC- and VC+ mice. Degree of differential expression of these genes is statistically significant for VC- mice (suggested by asterisk). Corresponding fold changes in VC+ mice are not statistically significant. Most of the genes are up-regulated in VC- mice. (0.02 MB XLS) [file pone.0010215.s009.xls]

## Sheet: day7logFC_pathway_04142
KEGG pathway: Lysosome
Probe Set ID	Gene	WT*	VC+
1459832_s_at	adaptor-related protein complex AP-1, mu subunit 1	0.797664	0.562618
1417632_at	ATPase, H+ transporting, lysosomal V0 subunit A1	1.39875	0.561062
1438925_x_at	ATPase, H+ transporting, lysosomal V0 subunit C	0.779964	0.152331
1417491_at	cathepsin B	1.70471	0.538053
1416382_at	cathepsin C	1.28922	1.07973
1448118_a_at	cathepsin D	1.46365	0.323988
1449024_a_at	hexosaminidase A	0.749559	-0.0892533
1415880_a_at	lysosomal-associated membrane protein 1	0.62286	-0.170772
1434503_s_at	lysosomal-associated membrane protein 2	1.09867	0.414592
1426025_s_at	lysosomal-associated protein transmembrane 5	2.55414	0.916044
1416340_a_at	mannosidase 2, alpha B1	0.819446	-0.09321
1452078_a_at	solute carrier family 11 (proton-coupled divalent metal ion transporters), member 2	1.04762	0.014691
1448883_at	legumain	2.97065	1.80893
1421813_a_at	prosaposin	0.939009	0.296186
1420635_a_at	T-cell, immune regulator 1, ATPase, H+ transporting, lysosomal V0 protein A3	0.841063	0.356845
1448309_at	adaptor-related protein complex 3, mu 1 subunit	-1.47128	-0.466144
1417870_x_at	cathepsin Z	0.938894	0.543651
1433488_x_at	glucosamine (N-acetyl)-6-sulfatase	1.19018	0.497316
1450626_at	mannosidase, beta A, lysosomal	0.796267	0.199711
1437013_x_at	ATPase, H+ transporting, lysosomal V0 subunit B	0.85894	-0.074042
1455735_at	adaptor-related protein complex AP-1, sigma 3	-2.08543	-0.417194
