# Supplementary material for: Immunoregulatory Actions of Epithelial Cell PPAR γ at the Colonic Mucosa of Mice with Experimental Inflammatory Bowel Disease
Source: PLoS One. 2010 Apr 20;5(4):e10215. doi: 10.1371/journal.pone.0010215 (PMC2857885; doi:10.1371/journal.pone.0010215)
Supplement: Table S5 — Genes of the KEGG pathway "Pyrimidine metabolism" are differentially expressed on day 7 of DSS challenge in VC- mice. Log fold-change in gene expression on day 7 after DSS challenge in VC- and VC+ mice. Degree of differential expression of these genes is statistically significant for VC- mice (suggested by asterisk). Corresponding fold changes in VC+ mice are not statistically significant. The genes are mostly down-regulated in VC- mice. (0.02 MB XLS) [file pone.0010215.s012.xls]

## Sheet: day7logFC_pathway_00240
KEGG pathway: Pyrimidine metabolism
Probe Set ID	Gene	WT*	VC+
1449176_a_at	deoxycytidine kinase	-1.13994	0.199972
1419397_at	polymerase (DNA directed), alpha 1	-2.01594	0.430039
1448369_at	polymerase (DNA directed), alpha 2	-0.862315	0.201241
1456055_x_at	polymerase (DNA directed), delta 1, catalytic subunit	-0.976343	0.128203
1427094_at	polymerase (DNA directed), epsilon 2 (p59 subunit)	-1.40909	0.412717
1418369_at	DNA primase, p49 subunit	-2.36944	-0.513851
1426242_at	polymerase (RNA) II (DNA directed) polypeptide A	1.05452	0.178406
1448127_at	ribonucleotide reductase M1	-1.51817	0.115031
1416258_at	thymidine kinase 1	-2.43602	0.308943
1449116_a_at	deoxythymidylate kinase	-1.44286	-0.0593673
1434859_at	uridine monophosphate synthetase	-1.11623	-0.61649
1417582_s_at	dihydroorotate dehydrogenase	-1.73559	-0.0809606
1421015_s_at	polymerase (DNA directed), epsilon 3 (p17 subunit)	-0.930619	0.205883
1424258_at	polymerase (RNA) II (DNA directed) polypeptide D	-0.772354	0.129087
1419270_a_at	deoxyuridine triphosphatase	-1.66099	-0.48092
