# Supplementary material for: Immunoregulatory Actions of Epithelial Cell PPAR γ at the Colonic Mucosa of Mice with Experimental Inflammatory Bowel Disease
Source: PLoS One. 2010 Apr 20;5(4):e10215. doi: 10.1371/journal.pone.0010215 (PMC2857885; doi:10.1371/journal.pone.0010215)
Supplement: Table S6 — Genes of the KEGG "p53 Signaling Pathway" are differentially expressed on day 7 of DSS challenge in VC- mice. Log fold-change in gene expression on day 7 after DSS challenge in VC- and VC+ mice. Degree of differential expression of these genes is statistically significant for VC- mice (suggested by asterisk). Corresponding fold changes in VC+ mice are not statistically significant. (0.02 MB XLS) [file pone.0010215.s013.xls]

## Sheet: day7logFC_pathway_04115
KEGG pathway: p53 signaling pathway
Probe Set ID	Gene	WT*	VC+
1426165_a_at	caspase 3	-1.8382	0.265699
1450920_at	cyclin B2	-2.38722	0.233295
1422535_at	cyclin E2	-2.73541	-0.165093
1450016_at	cyclin G1	-0.696861	-0.0411428
1448364_at	cyclin G2	-1.08062	-0.198373
1435338_at	cyclin-dependent kinase 6	-1.20028	-0.900672
1437401_at	insulin-like growth factor 1	1.55544	1.66183
1450971_at	growth arrest and DNA-damage-inducible 45 beta	1.61088	0.752255
1460302_at	thrombospondin 1	2.74485	1.66341
1422747_at	CHK2 checkpoint homolog (S. pombe)	-0.987655	-0.150548
1425706_a_at	damage specific DNA binding protein 2	-0.967652	-0.465043
1448205_at	cyclin B1	-2.5735	0.461833
